# Supplementary material for: Collision cross sections of large positive fullerene molecular ions and their use as ion mobility calibrants in trapped ion mobility mass spectrometry
Source: Anal Bioanal Chem. 2024 Oct 9;416(28):6187–97. doi: 10.1007/s00216-024-05579-0 (PMC11541393; doi:10.1007/s00216-024-05579-0)
Supplement: Supplementary file 2 — Supplementary file2 (PDF 3.05 KB) [file 216_2024_5579_MOESM2_ESM.ref]

## C56-C220 based on data until Aug 1, 2024
# Name; m/z value; charge; ion formula; collision cross section [A^2]

C56 671.999451 1+ C56 203.200000
C58 695.999451 1+ C58 206.600000
C60 719.999451 1+ C60 209.300000
C62 743.999451 1+ C62 214.000000
C64 767.999451 1+ C64 217.000000
C66 791.999451 1+ C66 220.700000
C68 815.999451 1+ C68 223.900000
C70 839.999451 1+ C70 226.500000
C72 863.999451 1+ C72 228.800000
C74 887.999451 1+ C74 233.100000
C76 911.999451 1+ C76 236.500000
C78 935.999451 1+ C78 239.500000
C80 959.999451 1+ C80 242.900000
C82 983.999451 1+ C82 245.800000
C84 1007.999451 1+ C84 248.600000
C86 1031.999451 1+ C86 252.000000
C88 1055.999451 1+ C88 255.000000
C90 1079.999451 1+ C90 258.100000
C92 1103.999451 1+ C92 261.100000
C94 1127.999451 1+ C94 264.000000
C96 1151.999451 1+ C96 267.000000
C98 1175.999451 1+ C98 270.000000
C100 1199.999451 1+ C100 273.100000
C102 1223.999451 1+ C102 276.200000
C104 1247.999451 1+ C104 279.100000
C106 1271.999451 1+ C106 281.900000
C108 1295.999451 1+ C108 284.800000
C110 1319.999451 1+ C110 287.700000
C112 1343.999451 1+ C112 290.500000
C114 1367.999451 1+ C114 293.000000
C116 1391.999451 1+ C116 296.400000
C118 1415.999451 1+ C118 299.100000
C120 1439.999451 1+ C120 301.800000
C122 1463.999451 1+ C122 304.800000
C124 1487.999451 1+ C124 307.400000
C126 1511.999451 1+ C126 310.100000
C128 1535.999451 1+ C128 312.700000
C130 1559.999451 1+ C130 315.400000
C132 1583.999451 1+ C132 317.900000
C134 1607.999451 1+ C134 320.500000
C136 1631.999451 1+ C136 323.000000
C138 1655.999451 1+ C138 326.600000
C140 1679.999451 1+ C140 329.200000
C142 1703.999451 1+ C142 331.700000
C144 1727.999451 1+ C144 334.200000
C146 1751.999451 1+ C146 336.800000
C148 1775.999451 1+ C148 339.300000
C150 1799.999451 1+ C150 341.700000
C152 1823.999451 1+ C152 344.200000
C154 1847.999451 1+ C154 346.700000
C156 1871.999451 1+ C156 349.200000
C158 1895.999451 1+ C158 351.600000
C160 1919.999451 1+ C160 354.000000
C162 1943.999451 1+ C162 356.500000
C164 1967.999451 1+ C164 358.900000
C166 1991.999451 1+ C166 361.300000
C168 2015.999451 1+ C168 363.600000
C170 2039.999451 1+ C170 366.000000
C172 2063.999451 1+ C172 368.400000
C174 2087.999451 1+ C174 370.600000
C176 2111.999451 1+ C176 373.200000
C178 2135.999451 1+ C178 375.400000
C180 2159.999451 1+ C180 377.700000
C182 2183.999451 1+ C182 380.100000
C184 2207.999451 1+ C184 382.300000
C186 2231.999451 1+ C186 384.600000
C188 2255.999451 1+ C188 388.900000
C190 2279.999451 1+ C190 389.200000
C192 2303.999451 1+ C192 391.400000
C194 2327.999451 1+ C194 393.600000
C196 2351.999451 1+ C196 395.900000
C198 2375.999451 1+ C198 398.100000
C200 2399.999451 1+ C200 400.200000
C202 2423.999451 1+ C202 402.400000
C204 2447.999451 1+ C204 404.600000
C206 2471.999451 1+ C206 406.900000
C208 2495.999451 1+ C208 409.100000
C210 2519.999451 1+ C210 411.200000
C212 2543.999451 1+ C212 413.300000
C214 2567.999451 1+ C214 415.500000
C216 2591.999451 1+ C216 417.700000
C218 2615.999451 1+ C218 419.800000
C220 2639.999451 1+ C220 422.000000
